# Supplementary material for: Choosing fast and simply: Construction of preferences by starlings through parallel option valuation
Source: PLoS Biol. 2020 Aug 24;18(8):e3000841. doi: 10.1371/journal.pbio.3000841 (PMC7480835; doi:10.1371/journal.pbio.3000841)
Supplement: S1 Data — Tabs from the same figure are labelled with the same color. (XLSX) [file pbio.3000841.s003.xlsx]

## Sheet: Fig1c
Mean responses							Standard Error
2/5	1/5	4/10	2/10	1/10	2/20		2/5	1/5	4/10	2/10	1/10	2/20
0.4364	0.34221	0.3635	0.23784	0.2064	0.19173		0.046682	0.079277	0.051712	0.046534	0.047125	0.03542
0.5234	0.38148	0.28796	0.2197	0.20919	0.1372		0.063855	0.069119	0.04451	0.025048	0.046238	0.01921
0.64281	0.43318	0.37645	0.29566	0.24505	0.14769		0.086258	0.093347	0.051016	0.046245	0.06273	0.021088
0.7791	0.50301	0.41044	0.33893	0.29621	0.17513		0.05524	0.091672	0.065457	0.047444	0.063454	0.038086
0.78424	0.58912	0.48223	0.46827	0.43408	0.19461		0.065264	0.10563	0.078782	0.060755	0.08105	0.040201
0.77603	0.5588	0.49287	0.50383	0.48171	0.24249		0.050605	0.09898	0.06111	0.067115	0.085431	0.03392
0.76215	0.54028	0.63553	0.63106	0.5095	0.22632		0.053853	0.10397	0.077658	0.061255	0.10028	0.052181
0.62989	0.49236	0.64078	0.7008	0.61582	0.29911		0.050253	0.090094	0.0796	0.057979	0.088282	0.066533
0.53963	0.40378	0.58643	0.66258	0.57147	0.36716		0.047175	0.063523	0.074182	0.064302	0.098426	0.085905
0.33976	0.22685	0.66197	0.65434	0.60855	0.43839		0.052538	0.038459	0.074358	0.064797	0.082662	0.055645
0.30826	0.15826	0.67439	0.70152	0.62285	0.43194		0.053133	0.023461	0.062847	0.056337	0.08581	0.063983
0.22922	0.10957	0.6627	0.69196	0.53032	0.47814		0.048911	0.024739	0.06482	0.063506	0.078872	0.065569
0.12194	0.10054	0.68324	0.64318	0.53295	0.54428		0.038411	0.037225	0.072514	0.050294	0.087096	0.043658
0.14418	0.061188	0.63792	0.64078	0.55396	0.58112		0.056135	0.023527	0.070246	0.044051	0.090825	0.075677
0.08448	0.053935	0.56533	0.54874	0.46455	0.57106		0.033626	0.017295	0.068349	0.032752	0.087162	0.060906
0	0	0.48873	0.44272	0.35872	0.52364		0	0	0.044815	0.03078	0.059521	0.061368
0	0	0.40106	0.32483	0.33952	0.59084		0	0	0.051182	0.032892	0.045314	0.07468
0	0	0.31113	0.27761	0.2537	0.64921		0	0	0.037357	0.023241	0.044237	0.074983
0	0	0.24902	0.25261	0.22685	0.56921		0	0	0.047898	0.026971	0.053215	0.05347
0	0	0.1861	0.22378	0.2588	0.57004		0	0	0.042067	0.028883	0.033069	0.076002
0	0	0.13979	0.15455	0.17439	0.53958		0	0	0.039019	0.027515	0.03113	0.073391
0	0	0.15866	0.14242	0.17602	0.56551		0	0	0.021696	0.026898	0.038389	0.085592
0	0	0.11971	0.14832	0.16763	0.53396		0	0	0.025959	0.025551	0.039389	0.071694
0	0	0.091007	0.16629	0.20036	0.52427		0	0	0.022435	0.030456	0.038294	0.074523
0	0	0.085318	0.1138	0.16785	0.54468		0	0	0.019931	0.026738	0.035451	0.054232
0	0	0.061777	0.10126	0.1619	0.59425		0	0	0.010562	0.02541	0.022888	0.049404
0	0	0.072706	0.088931	0.15944	0.55463		0	0	0.012753	0.026487	0.021965	0.058219
0	0	0.087233	0.10088	0.13088	0.53938		0	0	0.018671	0.024966	0.033431	0.052613
0	0	0.069501	0.10244	0.14156	0.49315		0	0	0.020157	0.022073	0.02783	0.057658
0	0	0.035985	0.077231	0.12124	0.52679		0	0	0.013544	0.014137	0.033788	0.051944
0	0	0	0	0	0.47933		0	0	0	0	0	0.063117
0	0	0	0	0	0.41892		0	0	0	0	0	0.055315
0	0	0	0	0	0.3828		0	0	0	0	0	0.042864
0	0	0	0	0	0.32331		0	0	0	0	0	0.038486
0	0	0	0	0	0.35526		0	0	0	0	0	0.049994
0	0	0	0	0	0.26068		0	0	0	0	0	0.05628
0	0	0	0	0	0.21343		0	0	0	0	0	0.05518
0	0	0	0	0	0.21253		0	0	0	0	0	0.051425
0	0	0	0	0	0.28125		0	0	0	0	0	0.054901
0	0	0	0	0	0.27315		0	0	0	0	0	0.034626
0	0	0	0	0	0.29352		0	0	0	0	0	0.049943
0	0	0	0	0	0.25556		0	0	0	0	0	0.042605
0	0	0	0	0	0.30817		0	0	0	0	0	0.048883
0	0	0	0	0	0.29292		0	0	0	0	0	0.045377
0	0	0	0	0	0.25476		0	0	0	0	0	0.039054
0	0	0	0	0	0.24388		0	0	0	0	0	0.034716
0	0	0	0	0	0.17639		0	0	0	0	0	0.056078
0	0	0	0	0	0.23495		0	0	0	0	0	0.042138
0	0	0	0	0	0.13085		0	0	0	0	0	0.035077
0	0	0	0	0	0.22616		0	0	0	0	0	0.047323
0	0	0	0	0	0.18333		0	0	0	0	0	0.041148
0	0	0	0	0	0.10899		0	0	0	0	0	0.018454
0	0	0	0	0	0.12057		0	0	0	0	0	0.022556
0	0	0	0	0	0.14071		0	0	0	0	0	0.038076
0	0	0	0	0	0.12252		0	0	0	0	0	0.032389
0	0	0	0	0	0.16253		0	0	0	0	0	0.030818
0	0	0	0	0	0.20317		0	0	0	0	0	0.035182
0	0	0	0	0	0.17298		0	0	0	0	0	0.035397
0	0	0	0	0	0.17738		0	0	0	0	0	0.033435
0	0	0	0	0	0.16396		0	0	0	0	0	0.044668

## Sheet: Fig2a
MAIN PANEL
	Response time in single-option trials						Proportion of choices
	Options	Means	Standard error				Means	Standard error
Options	1/10	96.489	9.178				0.13709	0.046938
	2/20	79.852	18.411				0.3122	0.10059
	1/5	68.873	11.358				0.27632	0.097494
	2/10	15.026	2.4485				0.56173	0.14369
	4/10	6.7643	2.0777				0.90383	0.041752
	2/5	5.2994	1.8311				0.80883	0.09245
INSET
Response time in single-option trials
	Subjects	1	2	3	4	5	6	7	8	9
Options	1/10	136.6103	110.2462	75.2048	77.1130	119.6407	86.5894	129.0493	67.6325	66.3108
	2/20	126.5748	59.8358	70.7196	35.1265	52.4771	16.8441	92.6613	63.7623	200.6648
	1/5	111.8361	47.8449	23.6131	51.7278	123.5592	50.4940	44.7037	96.1568	69.9214
	2/10	7.0479	10.2495	20.3611	10.4503	14.5623	5.7243	18.8654	28.0940	19.8780
	4/10	1.6714	1.8614	1.8169	3.0952	4.4029	8.1247	10.3928	8.6508	20.8622
	2/5	1.5888	1.6960	1.3912	1.8213	5.6138	5.9362	9.2996	18.0246	2.3234
	Proportion of choices
	Subjects	1	2	3	4	5	6	7	8	9
Options	1/10	0.0996	0.0476	0.1887	0.1000	0.1678	0.0546	0.2177	0.2291	0.1288
	2/20	0.3113	0.2388	0.2207	0.3363	0.3374	0.4806	0.3064	0.2996	0.2787
	1/5	0.2460	0.3520	0.3533	0.1860	0.1931	0.2724	0.3714	0.2522	0.2605
	2/10	0.6273	0.5757	0.4599	0.5825	0.5279	0.6339	0.5001	0.6162	0.5320
	4/10	0.9714	0.9602	0.8965	0.8776	0.9225	0.7686	0.8095	0.9875	0.9407
	2/5	0.7443	0.8256	0.8810	0.9176	0.8514	0.7899	0.7949	0.6154	0.8593

## Sheet: Fig2b
		Chosen Profitability Ratio
		1/10	2/20	1/5	2/10	4/10	2/5
Alternative profitability ratio	1/10	NaN	NaN	NaN	NaN	NaN	NaN
	2/20	0.28719	NaN	NaN	NaN	NaN	NaN
	1/5	0.29235	0.55657	NaN	NaN	NaN	NaN
	2/10	0.065126	0.15669	0.15332	NaN	NaN	NaN
	4/10	0.0089514	0.062823	0.032997	0.059243	NaN	NaN
	2/5	0.031824	0.072082	0.044204	0.12456	0.68319	NaN

## Sheet: Fig3a
	Delta response times (single option - choice)
Animal #	1/10	2/20	1/5	2/10	4/10	2/5	MEAN
1	23.25	85.014	62.46	-3.0273	0.16061	-0.93527	27.82
2	-25.921	-48.056	3.7801	-1.2608	-0.74883	-0.98252	-12.198
3	45.059	12.665	4.0322	10.086	-0.069617	-0.020005	11.959
4	48.68	3.3181	-1.7084	-0.07312	-0.93702	-0.55769	8.1203
5	8.6265	18.713	45.512	-0.6545	1.1561	-0.054546	12.216
6	54.982	0.30959	27.419	-1.055	0.38412	0.99667	13.839
7	103.65	72.11	26.16	8.5864	3.4635	4.2843	36.375
8	-23.236	-24.848	46.125	-7.2222	-3.0732	-7.9978	-3.3754
9	-3.1269	125.65	22.354	-3.8339	16.569	-1.511	26.018
MEAN	25.773	27.209	26.237	0.17173	1.8783	-0.75309	13.419

## Sheet: Fig3b
	window size ([-1*size,size])	nTies	n non-tied cases	binomial p
	0	0	54	0.2483
	1	14	40	0.0403
	2	19	35	0.0083
	3	19	35	0.0083
	4	26	28	0.0019
	5	28	26	0.0047
	6	28	26	0.0047
	7	28	26	0.0047
	8	30	24	0.0008
	9	32	22	0.0022
	10	32	22	0.0022

## Sheet: Fig3 c-d
		Real response time differences (single-option minus choice)							Bootsrapped response time differences (real single - option minus bootstrapped choices)
	Subjects	1/10	2/20	1/5	2/10	4/10	2/5		Sim 1/10	Sim 2/20	Sim 1/5	Sim 2/10	Sim 4/10	Sim2/5
Subjects	1	23.2501	85.0137	62.4595	-3.0273	0.1606	-0.9353		2.9212	31.9771	21.8179	-1.6281	0.1037	-0.5651
	2	-25.9206	-48.0555	3.7801	-1.2608	-0.7488	-0.9825		-1.6362	-14.8661	1.6399	-0.6681	-0.4914	-0.6153
	3	45.0594	12.6648	4.0322	10.086	-0.0696	-0.02		12.3473	4.076	1.7	4.6689	-0.0431	-0.0134
	4	48.68	3.3181	-1.7084	-0.0731	-0.937	-0.5577		8.5404	1.1851	-0.4201	-0.0529	-0.5918	-0.3669
	5	8.6265	18.713	45.512	-0.6545	1.1561	-0.0545		2.0563	8.1759	13.3348	-0.3064	0.7342	-0.0371
	6	54.9817	0.3096	27.419	-1.055	0.3841	0.9967		5.6049	0.1605	9.7634	-0.5605	0.2381	0.626
	7	103.646	72.1098	26.1597	8.5864	3.4635	4.2843		33.7677	29.5245	11.8432	4.472	2.0535	2.6485
	8	-23.2361	-24.8478	46.1246	-7.2222	-3.0732	-7.9978		-6.8807	-9.7309	15.8816	-4.0141	-1.945	-4.4823
	9	-3.1269	125.654	22.3539	-3.8339	16.5693	-1.511		-0.8278	49.9326	8.2995	-1.9489	10.3558	-0.9535
	MEAN	25.7734	27.2088	26.237	0.171733	1.87833	-0.753089		6.21034	11.1594	9.3178	-0.00423333	1.15711	-0.417678

## Sheet: Fig 4a
		Profitability
	Animal #	0.1	0.2	0.4
Subjects	1	0.76	0.911765	0.857143
	2	0.9	0.911765	0.833333
	3	0.55	0.666667	0.595238
	4	0.888889	0.944444	0.411765
	5	0.685714	0.935484	0.666667
	6	0.918919	0.868421	0.473684
	7	0.5	0.642857	0.607143
	8	0.555556	0.9	1
	9	0.65625	0.83871	0.703704
	MEAN	0.712814	0.846679	0.683186

## Sheet: Fig 4b
		ITI = 45					Long term rate as a fraction of ITI
amount	delay	ITI weight (w)	Fraction of ITI considered in seconds	R^2		Observed preference	0	0.45	0.9	1.35	1.8	2.25	2.7	3.15	3.6	4.05	4.5	6.75
1	10	0	0	0.8776		0.13709	0.1	0.0956938	0.0917431	0.0881057	0.0847458	0.0816327	0.0787402	0.0760456	0.0735294	0.0711744	0.0689655	0.0597015
2	20	0.01	0.45	0.8954		0.3122	0.1	0.0977995	0.0956938	0.0936768	0.0917431	0.0898876	0.0881057	0.0863931	0.0847458	0.0831601	0.0816327	0.0747664
1	5	0.02	0.9	0.9086		0.27632	0.2	0.183486	0.169492	0.15748	0.147059	0.137931	0.12987	0.122699	0.116279	0.110497	0.105263	0.0851064
2	10	0.03	1.35	0.9181		0.56173	0.2	0.191388	0.183486	0.176211	0.169492	0.163265	0.15748	0.152091	0.147059	0.142349	0.137931	0.119403
4	10	0.04	1.8	0.9248		0.90383	0.4	0.382775	0.366972	0.352423	0.338983	0.326531	0.314961	0.304183	0.294118	0.284698	0.275862	0.238806
2	5	0.05	2.25	0.9292		0.80883	0.4	0.366972	0.338983	0.314961	0.294118	0.275862	0.25974	0.245399	0.232558	0.220994	0.210526	0.170213
		0.06	2.7	0.9319
		0.07	3.15	0.9333
		0.08	3.6	0.9336
		0.09	4.05	0.933
		0.1	4.5	0.9318
		0.15	6.75	0.9204
